# Supplementary material for: Long-term clinical outcome and phenotypic variability in hyperphosphatemic familial tumoral calcinosis and hyperphosphatemic hyperostosis syndrome caused by a novel GALNT3 mutation; case report and review of the literature
Source: BMC Genet. 2014 Sep 24;15:98. doi: 10.1186/s12863-014-0098-3 (PMC4181413; doi:10.1186/s12863-014-0098-3)
Supplement: Additional file 1: Table S1. — Review of the literature. [file 12863_2014_98_MOESM1_ESM.xlsx]

## Sheet: Ark1
Author Year	Family #	Gene	Genetic mutation		Ref.#	Sex	Ethnicity	Phenotype	Phenotype	Age onset	Hyperphosphatemia	Diaphysitis/hyperostosis	Calcific tumours	Dental	Eye	Vascular	iFGF23	cFGF23	s-P
								originally	revised					affection	affection	calcification	ng/ml	RU/L	mmol/L
																	ref 21.6-70.2	ref 10-80	ref 0.85-1.65
Topaz et al. 2004	1	GALNT3	c.1524+1G>A, pK465_y508del		1	M	Arab	HFTC	HFTC + HHS	4	yes	yes	yes	NA	NA	NA	NA	NA	high
	1					M	Arab	HFTC	HFTC + HHS	4	yes	yes	yes	NA	NA	NA	NA	NA	high
Frishberg et al.2005	1					F	Arab	HFTC	HFTC	4	yes	no	yes	NA	NA	NA	NA	NA	high
Steinherz et al.1985	1					M	Arab	HFTC	HFTC	NA	yes	no	yes	NA	NA	NA	NA	NA	high
Metzker et al.1988	1					F	Arab	HFTC	HFTC	7	yes	no	yes	NA	NA	NA	NA	NA	high
	1					F	Arab	HFTC	HFTC	NA	yes	no	yes	NA	NA	NA	NA	NA	high
Topaz et al. 2004	2	GALNT3	c.1524+5G>A, pK465_y508del	c.484T>C, p.R168X	1	M	Afro-amerikan	HFTC	HFTC	4	yes	No	yes	yes	NA	NA	NA	NA	high
Carmichael et al. 2009	2					F	Afro-amerikan	HFTC	HFTC + HHS	5	yes	yes	yes	yes	NA	yes	NA	NA	high
Baldursson 1969	2					M	Afro-amerikan	HFTC	HFTC + HHS	3	yes	yes	yes	yes	NA	NA	NA	NA	high
Slavin et al. 1993	2					M	Afro-amerikan	HFTC	HFTC	4	yes	No	yes	yes	NA	NA	NA	NA	high
Clarke et al.1984	2					F	Afro-amerikan	HFTC	HFTC	3	yes	No	yes	yes	NA	NA	NA	NA	high
Viegas et al.1985	2					F	Afro-amerikan	HFTC	HFTC + HHS	2	yes	yes	yes	no	NA	yes	NA	NA	high
Witcher et al.1989	2					F	Afro-amerikan	HFTC	HFTC	2	yes	No	yes	yes	NA	yes	NA	NA
Frishberg et al. 2005	3	GALNT3	c.1524+1G>A, pK465_y508del		2	M	Arab	HHS	HHS	9	yes	yes	no	NA	NA	NA	8.6	1539	high
and 2007	4					F	Arab	HHS	HHS + HFTC	7	yes	yes	yes	NA	NA	NA	15	8230	high
Ichikawa et al. 2005	5	GALNT3	c.516-2A>T, p.C173VfsX4		3	M	Afro-amerikan	HFTC	HFTC + HHS	13	yes	no	yes	yes	yes	yes	NA	NA	2.52
Lyles et al. 1985, Martinez et al.1990	5					M	Afro-amerikan	HFTC	HFTC	12	yes	no	yes	yes	yes	yes	NA	NA	1.78
McPhaul et al. 1960	5		c.516-2A>T, p.C173VfsX4	c.484T>C, p.R168X		M	Afro-amerikan	HFTC	HFTC + HHS	8	yes	no	yes	yes	no	no	NA	NA	2.36
Campagnoli et al. 2006	6	GALNT3	c.1387A>T, p.K463X		4	M	Caucasian	HFTC	HFTC	6	yes	No	yes	NA	NA	NA	NA	NA	high
	6					F	Caucasian	HFTC	HFTC + HHS	6	yes	Yes	yes	NA	NA	NA	NA	NA	high
Spector et al. 2006	7	GALNT3	c.1774C>T, p.Q592X		5	M	Caucasian	HFTC	HFTC	< 9	yes	no	yes	yes	yes	NA	NA	NA	1,9-2,18
Garringer et al. 2006	8	GALNT3	c.42-57del, p.R14SfsX8		6	F	Cyprus	HFTC	HFTC	26	yes	no	yes	NA	NA	no	9	1222	2.22
Ichikawa et al. 2006	9	GALNT3	c.815C>A, p.T272K	c.1076C>A, p.T359K	7	F	Caucasian	HFTC	HFTC	22	yes	no	no	NA	yes	no	< 3	698	1,6-2,0
Ichikawa et al.2007	10	GALNT3	c.803_804insC, p.T269NfsX3	c.1626+1G>A	8	M	Caucasian	HHS	HHS	5	yes	yes	no	NA	NA	NA	13.9	2114	2,4-2,87
Garringer et al. 2007	11	GALNT3	c.1102_1103insT, p.S368FfsX8		9	M	Iranian	HFTC	HFTC	17	yes	no	yes	NA	no	NA	17	1897	2.42
	12		c.1460G>A, p.W487X			M	Turkish	HFTC	HFTC	45	yes	no	yes	NA	no	NA	9	777	2
Barbieri et al. 2007	13	GALNT3	c.966T>G, p.Y322X	c.1441C>T, p.Q481X	10	M	Caucasian	HFTC	HFTC	< 10	yes	no	yes	NA	NA	NA	NA	746	2.13
Laleye et al. 2008	14	GALNT3	c.516-2A>T, p.C173VfsX4		11	M	African	HFTC	HFTC	2	yes	No	yes	yes	NA	NA	NA	NA	2.48
	14					M	African	HFTC	HFTC	2	yes	No	yes	yes	NA	NA	NA	NA	2.91
Olauson et al. 2008	15	GALNT3	c.1313G>A, p.R438H		12	F	Colombia	HHS	HHS	5	yes	yes	no	NA	NA	NA	15	839	2.58
Gok et al. 2009	16	GALNT3	c.2T>A, p.M1?	c.839G>A, p.C280Y	13	F	Turkish	HHS	HHS	8	yes	yes	no	NA	NA	NA	NA	high	2.97
Dumitrescu et al. 2009	17	GALNT3	c.1312C>T, p.R438C	c.1774C>T, p.Q592X	14	F	Caucasian	HHS + HFTC	HHS + HFTC	12	yes	yes	yes	yes	no	no	7.4	1210	2.36
Joseph et al. 2009	18	GALNT3	c.842A>G, p.E281G	c.1097T>G, p.L366R	15	F	Tamil	HHS	HHS	13	yes	yes	no	NA	NA	NA	NA	NA	high
	18					M	Tamil	HFTC + HHS	HFTC + HHS	2	yes	yes	yes	NA	NA	NA	NA	NA	high
Ichikawa et al.2010	19	GALNT3	c.485G>A, p.R162Q		16	F	Turkish	HFTC	HFTC	13	yes	no	yes	no	no	NA	NA	NA	2
	20		c.677delC, p.A226VfsX3			F	Sri Lanka	HHS + HFTC	HHS + HFTC	5	yes	yes	yes	no	no	NA	11	563	2.33
	21		c.1392+1G>A, splice err			M	Libanese	HHS	HHS	15	yes	yes	no	no	no	NA	26	958	2.55
	22		c.1720T>G, p.C574G			F	Caucasian	HHS + HFTC	HHS + HFTC	8	yes	yes	yes	yes	no	NA	20	1066	2.2
Yancovitch et al.2011	23	GALNT3	c.1245T>A, p.H415Q		17	M	Turkish	HFTC	HFTC	13	yes	no	yes	yes	yes	NA	NA	NA	1,58-1,81
	24		c.1312T>C, p.438C			F	Pakistani	HFTC	HFTC	9	yes	no	yes	yes	no	NA	NA	NA	2.26
Present study	25	GALNT3	c.767G>T, p.G256V			M	Caucasian	HFTC	HFTC	14	yes	no	yes	yes	yes	no	12	210	NA
	25					F	Caucasian	HHS + HFTC	HHS + HFTC	0	yes	yes	yes	yes	yes	yes	26.8	120	NA
Benet-Pagès et al.2005	26	FGF23	c.211A>G, p.S71G		18	M	Caucasian	HFTC	HFTC + HHS	12	yes	yes	yes	yes	no	NA	NA	1077	2.35-2.44
Larsson et al.2005	27	FGF23	c.211A>G, p.S71G		19	F	Caucasian	HFTC	HFTC	30	yes	no	yes	no	no	no	< 5	>3000	2.14
Li Voon Chung et al.1999; McGrath et al.2010	27					F	Caucasian	HFTC	HFTC	42	yes	no	yes	yes	yes	yes	< 10	>3100	1.97
Araya et al.2005	28	FGF23	c.386C>T, p.S129F		20	M	Arabian	HFTC	HFTC	NA	yes	no	yes	NA	NA	NA	11 and 15	2948+5875	1.62-3.2
Chefetz et al.2005	29	FGF23	c.287T>Cp.M96T		21	M	Caucasian	HFTC	HFTC + HHS	5	yes	yes	yes	yes	yes	yes	NA	> 1800	2.55-2.87
Garringer et al.2008	30	FGF23	c.160C>A, p.Q54K		22	M	Iranian	HFTC	HFTC	20	yes	no	yes	NA	NA	NA	22	500	2.26
	31					M	Iranian	HFTC	HFTC	11	yes	no	yes	NA	NA	NA	30	950	2.84
	31					M	Iranian	HFTC	HFTC	5	yes	no	yes	NA	NA	NA	10	350	2.1
Bergwitz et al.2009/Yamaguchi et al.1995	32	FGF23	c.385T>C, p.S129P		23	M	Japanese	HFTC	HFTC + HHS	< 1	yes	yes	yes	NA	NA	NA	10-38	15638	2.26
Lammoglia&Mericq 2009	33	FGF23	c.367G>T, p.G123W		24	F	Caucasian	HFTC	HFTC + HHS	2	yes	yes	yes	no	no	yes	NA	NA	3.23
	33					F	Caucasian	HFTC	HFTC + HHS	NA	yes	no	no	no	no	NA	NA	NA	NA
Masi et al.2009	34	FGF23	c.123C>A, p.H41Q		25	F	Caucasian	HFTC	HFTC	25	yes	no	yes	no	no	no	6.64	2345	2.1
	35					M	Caucasian	HFTC	HFTC	20	yes	no	yes	no	no	no	6.76	2056	1.81
Ichikawa et al.2007	36	KL	c.578A>G, p.H193R		26	F	Caucasian	HFTC	HFTC + HHS	13	yes	yes	no	yes	no	yes	16140	10900	2.07
